# Supplementary material for: Profiling transcription factor activity dynamics using intronic reads in time-series transcriptome data
Source: PLoS Comput Biol. 2022 Jan 10;18(1):e1009762. doi: 10.1371/journal.pcbi.1009762 (PMC8782462; doi:10.1371/journal.pcbi.1009762)
Supplement: S1 Table — (XLSX) [file pcbi.1009762.s007.xlsx]

## Sheet: Sheet1
Part	description	doi	GSE	link	file_name	processed_name
Simulation	MCF7 mRNA half-life	10.1186/gb-2014-15-1-r15	GSE49831	https://ftp.ncbi.nlm.nih.gov/geo/series/GSE49nnn/GSE49831/suppl/GSE49831_MCF7_halflives.txt.gz	GSE49831_MCF7_halflives.txt	P53_target_half_life.csv
Circadian clock	time series data for mouse liver	10.1073/pnas.1515308112	GSE73554	https://ftp.ncbi.nlm.nih.gov/geo/series/GSE73nnn/GSE73554/suppl/GSE73554_WT_AL_Intron_Exon_RFP.txt.gz	GSE73554_WT_AL_Intron_Exon_RFP.txt
NFkB	meta data	10.1016/j.cels.2017.03.010	GSE94383	https://ftp.ncbi.nlm.nih.gov/geo/series/GSE94nnn/GSE94383/suppl/GSE94383_cell_ids.csv.gz	GSE94383_cell_ids.csv
NFkB	RNA-seq data	10.1016/j.cels.2017.03.010	GSE94383	https://ftp.ncbi.nlm.nih.gov/geo/series/GSE94nnn/GSE94383/suppl/GSE94383_fpms.csv.gz	GSE94383_fpms.csv
NFkB	microscopy data	10.1016/j.cels.2017.03.010	GSE94383	https://ftp.ncbi.nlm.nih.gov/geo/series/GSE94nnn/GSE94383/suppl/GSE94383_single_cell_dynamics.csv.gz	GSE94383_single_cell_dynamics.csv
NFkB	RNA-seq data (original sequencing data)	10.1016/j.cels.2017.03.010	GSE94383		(e.g.) SRR5257118	(e.g.) SRR5257118_genes.out
NFkB	meta data from GEO	10.1016/j.cels.2017.03.010	GSE94383		sra_result.csv
NFkB	meta data from GEO	10.1016/j.cels.2017.03.010	GSE94383		SraRunInfo.csv
p53	p53 ChIP peaks	10.1038/nsmb.3452	GSE100099	https://static-content.springer.com/esm/art%3A10.1038%2Fnsmb.3452/MediaObjects/41594_2017_BFnsmb3452_MOESM4_ESM.xlsx	41594_2017_BFnsmb3452_MOESM4_ESM.xlsx
p53	RNA-seq	10.1038/nsmb.3452	GSE100099		(e.g.) SRR5689938	(e.g.) SRR5689938.1_Aligned.sortedByCoord.out_genes.out
p53	meta data from GEO	10.1038/nsmb.3452	GSE100099		sra_result.csv
p53	meta data from GEO	10.1038/nsmb.3452	GSE100099		SraRunInfo.csv
