# Supplementary material for: Profiling transcription factor activity dynamics using intronic reads in time-series transcriptome data
Source: PLoS Comput Biol. 2022 Jan 10;18(1):e1009762. doi: 10.1371/journal.pcbi.1009762 (PMC8782462; doi:10.1371/journal.pcbi.1009762)
Supplement: S2 Table — (XLSX) [file pcbi.1009762.s008.xlsx]

## Sheet: Fig.1B
Fig.1B correlation with TF dynamics for each gene
		target_name	target_half_life	corr	corr_se	index
	1	DUSP1	31.1463	0.509505	0.00396166	corr_TF_unspliced
	2	PLK2	63.122	0.325188	0.00611176	corr_TF_unspliced
	3	GADD45G	69.7526	0.554217	0.0043578	corr_TF_unspliced
	4	DDIT4	76.5249	0.373479	0.00549222	corr_TF_unspliced
	5	FOS	78.4555	0.645768	0.00402683	corr_TF_unspliced
	6	LIF	100.692	0.332562	0.00546779	corr_TF_unspliced
	7	BTG2	126.855	0.537728	0.00420535	corr_TF_unspliced
	8	SIAH1	136.927	0.42114	0.00432141	corr_TF_unspliced
	9	ING1	165.557	0.699037	0.00295853	corr_TF_unspliced
	10	CDKN1B	167.559	0.704518	0.00238953	corr_TF_unspliced
	11	BBC3	173.114	0.688029	0.00319948	corr_TF_unspliced
	12	SERTAD1	178.652	0.406824	0.00482216	corr_TF_unspliced
	13	PRKAB1	190.493	0.670412	0.0039294	corr_TF_unspliced
	14	MDM2	192.635	0.505897	0.00435742	corr_TF_unspliced
	15	ARID3A	194.783	0.681913	0.00274247	corr_TF_unspliced
	16	E2F7	197.012	0.728591	0.00235008	corr_TF_unspliced
	17	TP53INP1	197.841	0.483066	0.00395131	corr_TF_unspliced
	18	FRMD5	203.784	0.527002	0.00398426	corr_TF_unspliced
	19	CASP3	204.649	0.596991	0.00349234	corr_TF_unspliced
	20	PMAIP1	213.495	0.372675	0.00562719	corr_TF_unspliced
	21	ATF3	218.757	0.663587	0.00253212	corr_TF_unspliced
	22	PLAGL1	222.835	0.661793	0.00352951	corr_TF_unspliced
	23	SESN1	228.742	0.706963	0.00283238	corr_TF_unspliced
	24	BDKRB2	232.126	0.47684	0.00521702	corr_TF_unspliced
	25	CCNG2	245.178	0.391677	0.00552112	corr_TF_unspliced
	26	PPM1D	247.587	0.529415	0.00523614	corr_TF_unspliced
	27	JAK2	249.905	0.370098	0.00614898	corr_TF_unspliced
	28	GDF15	251.268	0.664107	0.00299855	corr_TF_unspliced
	29	RELA	265.653	0.653761	0.00276599	corr_TF_unspliced
	30	IRF5	266.307	0.45711	0.00545256	corr_TF_unspliced
	31	XPC	281.591	0.37718	0.00524556	corr_TF_unspliced
	32	PMS2	287.207	0.449563	0.00486001	corr_TF_unspliced
	33	TNFRSF10A	292.344	0.585047	0.00363397	corr_TF_unspliced
	34	APAF1	293.44	0.687202	0.00226832	corr_TF_unspliced
	35	CDKN1A	295.185	0.680797	0.00239141	corr_TF_unspliced
	36	TNFRSF10B	297.771	0.658393	0.00379028	corr_TF_unspliced
	37	CYP24A1	300.724	0.752582	0.00255983	corr_TF_unspliced
	38	CCNG1	303.462	0.676951	0.00316571	corr_TF_unspliced
	39	TCEAL1	308.934	0.283841	0.00526812	corr_TF_unspliced
	40	PPM1J	311.171	0.700426	0.0033031	corr_TF_unspliced
	41	TRIAP1	319.084	0.678806	0.00291767	corr_TF_unspliced
	42	EPHA2	335.437	0.470385	0.00538995	corr_TF_unspliced
	43	THBS1	337.288	0.645132	0.00316545	corr_TF_unspliced
	44	CABLES1	338.108	0.687116	0.0032928	corr_TF_unspliced
	45	PML	347.169	0.642386	0.00295547	corr_TF_unspliced
	46	RABGGTA	348.565	0.705446	0.00326899	corr_TF_unspliced
	47	BAK1	356.158	0.605422	0.0030839	corr_TF_unspliced
	48	BTG1	359.094	0.458262	0.00461168	corr_TF_unspliced
	49	NINJ1	365.525	0.695885	0.00279536	corr_TF_unspliced
	50	PCBP4	366.359	0.73791	0.00335885	corr_TF_unspliced
	51	DDB2	371.463	0.778665	0.00243423	corr_TF_unspliced
	52	ADA	374.724	0.737508	0.00275817	corr_TF_unspliced
	53	BCL2L1	377.354	0.648413	0.00311171	corr_TF_unspliced
	54	MRPL27	387.637	0.425051	0.00585009	corr_TF_unspliced
	55	RCHY1	391.041	0.395242	0.00651167	corr_TF_unspliced
	56	MAPK8	396.721	0.690728	0.00322179	corr_TF_unspliced
	57	PRODH	416.01	0.628358	0.00258349	corr_TF_unspliced
	58	ASCC3	427.013	0.535163	0.00417938	corr_TF_unspliced
	59	DKK1	435.543	0.69226	0.00342183	corr_TF_unspliced
	60	CCNK	440.546	0.745747	0.00227559	corr_TF_unspliced
	61	AIFM2	444.666	0.479344	0.00495038	corr_TF_unspliced
	62	VDR	444.709	0.718277	0.00255231	corr_TF_unspliced
	63	FAS	446.939	0.553583	0.00334123	corr_TF_unspliced
	64	CX3CL1	466.371	0.652732	0.00373897	corr_TF_unspliced
	65	OGG1	480.946	0.493607	0.00407287	corr_TF_unspliced
	66	TP53TG1	481.695	0.628015	0.00312459	corr_TF_unspliced
	67	FANCC	507.446	0.65698	0.00312456	corr_TF_unspliced
	68	MKI67	514.575	0.680244	0.00343887	corr_TF_unspliced
	69	RRM2B	516.467	0.493738	0.00384214	corr_TF_unspliced
	70	CASP6	519.458	0.626988	0.0037268	corr_TF_unspliced
	71	POLD1	558.266	0.637431	0.00322271	corr_TF_unspliced
	72	CHMP4C	560.282	0.676781	0.00263802	corr_TF_unspliced
	73	PCNA	564.328	0.658928	0.00369352	corr_TF_unspliced
	74	FDXR	576.692	0.641738	0.00369654	corr_TF_unspliced
	75	CCNA2	578.792	0.614016	0.00422981	corr_TF_unspliced
	76	LIG1	590.654	0.375138	0.00477362	corr_TF_unspliced
	77	RAD51	597.595	0.565266	0.00291602	corr_TF_unspliced
	78	PTPN13	604.131	0.513533	0.00447968	corr_TF_unspliced
	79	RPS27L	617.391	0.601375	0.00293734	corr_TF_unspliced
	80	TRIM22	625.472	0.780194	0.00242618	corr_TF_unspliced
	81	HTT	633.504	0.717018	0.00339315	corr_TF_unspliced
	82	SERPINE1	644.481	0.698434	0.00325351	corr_TF_unspliced
	83	CCNA1	652.366	0.590948	0.00443895	corr_TF_unspliced
	84	CAV1	655.357	0.579942	0.00410809	corr_TF_unspliced
	85	BAX	677.088	0.406253	0.00501964	corr_TF_unspliced
	86	IGFBP3	694.853	0.755771	0.00253203	corr_TF_unspliced
	87	NDRG1	714.33	0.643521	0.00356345	corr_TF_unspliced
	88	ABCC1	731.44	0.553691	0.00449697	corr_TF_unspliced
	89	SIVA1	780.06	0.622443	0.00301917	corr_TF_unspliced
	90	GSTP1	788.556	0.622985	0.00324082	corr_TF_unspliced
	91	TSC2	795.539	0.642658	0.00252369	corr_TF_unspliced
	92	HIPK2	826.304	0.331222	0.00582612	corr_TF_unspliced
	93	HNRNPUL1	828.276	0.721671	0.00266504	corr_TF_unspliced
	94	SYK	875.648	0.737556	0.00304274	corr_TF_unspliced
	95	LITAF	875.758	0.735187	0.00235925	corr_TF_unspliced
	96	BAI1	954.171	0.666054	0.00353916	corr_TF_unspliced
	97	BNIP3L	956.04	0.469634	0.00493945	corr_TF_unspliced
	98	PYCARD	989.987	0.651582	0.00341885	corr_TF_unspliced
	99	BID	1005.63	0.505172	0.00403091	corr_TF_unspliced
	100	RRM1	1014.86	0.775195	0.00237991	corr_TF_unspliced
	101	DDB1	1162.19	0.743333	0.00284221	corr_TF_unspliced
	102	STEAP3	1182.06	0.645522	0.00359992	corr_TF_unspliced
	103	CD82	1322.03	0.350494	0.00578849	corr_TF_unspliced
	104	ANTXR1	1350.8	0.591207	0.00328152	corr_TF_unspliced
	105	EI24	1454.05	0.271469	0.00639314	corr_TF_unspliced
	106	UBE2L3	1466.97	0.608658	0.00363571	corr_TF_unspliced
	107	CTSD	1595.97	0.678693	0.00346606	corr_TF_unspliced
	108	TGFB1	1644.24	0.633712	0.00261149	corr_TF_unspliced
	109	COL18A1	1759.68	0.569935	0.00363429	corr_TF_unspliced
	110	GPNMB	2049.17	0.646843	0.00393649	corr_TF_unspliced
	111	EEF1A1	2261.84	0.76122	0.00222771	corr_TF_unspliced
	112	DUSP1	31.1463	0.622147	0.00823858	corr_TF_spliced
	113	PLK2	63.122	0.338642	0.0123797	corr_TF_spliced
	114	GADD45G	69.7526	0.357891	0.00803751	corr_TF_spliced
	115	DDIT4	76.5249	0.307639	0.0116854	corr_TF_spliced
	116	FOS	78.4555	0.320601	0.00778302	corr_TF_spliced
	117	LIF	100.692	0.214384	0.0116531	corr_TF_spliced
	118	BTG2	126.855	0.185865	0.00731563	corr_TF_spliced
	119	SIAH1	136.927	0.171936	0.00787097	corr_TF_spliced
	120	ING1	165.557	0.136984	0.00452199	corr_TF_spliced
	121	CDKN1B	167.559	0.155325	0.00466706	corr_TF_spliced
	122	BBC3	173.114	0.143657	0.00375009	corr_TF_spliced
	123	SERTAD1	178.652	0.130777	0.00473573	corr_TF_spliced
	124	PRKAB1	190.493	0.120175	0.00397307	corr_TF_spliced
	125	MDM2	192.635	0.118073	0.00441525	corr_TF_spliced
	126	ARID3A	194.783	0.136369	0.00379368	corr_TF_spliced
	127	E2F7	197.012	0.130803	0.00447189	corr_TF_spliced
	128	TP53INP1	197.841	0.128686	0.0046877	corr_TF_spliced
	129	FRMD5	203.784	0.116504	0.00462524	corr_TF_spliced
	130	CASP3	204.649	0.125975	0.00429191	corr_TF_spliced
	131	PMAIP1	213.495	0.105449	0.00611062	corr_TF_spliced
	132	ATF3	218.757	0.133039	0.0035724	corr_TF_spliced
	133	PLAGL1	222.835	0.112112	0.00342664	corr_TF_spliced
	134	SESN1	228.742	0.107657	0.00360661	corr_TF_spliced
	135	BDKRB2	232.126	0.100403	0.00474454	corr_TF_spliced
	136	CCNG2	245.178	0.102759	0.00452606	corr_TF_spliced
	137	PPM1D	247.587	0.104056	0.00400156	corr_TF_spliced
	138	JAK2	249.905	0.0993164	0.00538914	corr_TF_spliced
	139	GDF15	251.268	0.109543	0.00304875	corr_TF_spliced
	140	RELA	265.653	0.108401	0.00277583	corr_TF_spliced
	141	IRF5	266.307	0.095407	0.00375498	corr_TF_spliced
	142	XPC	281.591	0.0965142	0.00441824	corr_TF_spliced
	143	PMS2	287.207	0.0966804	0.00393653	corr_TF_spliced
	144	TNFRSF10A	292.344	0.0996247	0.00266572	corr_TF_spliced
	145	APAF1	293.44	0.101339	0.00320647	corr_TF_spliced
	146	CDKN1A	295.185	0.101722	0.00267137	corr_TF_spliced
	147	TNFRSF10B	297.771	0.0938359	0.00261994	corr_TF_spliced
	148	CYP24A1	300.724	0.0950878	0.00313042	corr_TF_spliced
	149	CCNG1	303.462	0.0937155	0.00265151	corr_TF_spliced
	150	TCEAL1	308.934	0.0861304	0.00493201	corr_TF_spliced
	151	PPM1J	311.171	0.0863134	0.0024189	corr_TF_spliced
	152	TRIAP1	319.084	0.0992403	0.00228018	corr_TF_spliced
	153	EPHA2	335.437	0.0965892	0.00367582	corr_TF_spliced
	154	THBS1	337.288	0.0925852	0.00253296	corr_TF_spliced
	155	CABLES1	338.108	0.0881938	0.00220379	corr_TF_spliced
	156	PML	347.169	0.0975976	0.00286301	corr_TF_spliced
	157	RABGGTA	348.565	0.0889638	0.00235841	corr_TF_spliced
	158	BAK1	356.158	0.0924241	0.0026089	corr_TF_spliced
	159	BTG1	359.094	0.100134	0.00305116	corr_TF_spliced
	160	NINJ1	365.525	0.0919955	0.00223579	corr_TF_spliced
	161	PCBP4	366.359	0.0894161	0.00263136	corr_TF_spliced
	162	DDB2	371.463	0.0872182	0.00241882	corr_TF_spliced
	163	ADA	374.724	0.0925694	0.00199827	corr_TF_spliced
	164	BCL2L1	377.354	0.0963812	0.00205671	corr_TF_spliced
	165	MRPL27	387.637	0.0866187	0.00299564	corr_TF_spliced
	166	RCHY1	391.041	0.0889294	0.00393432	corr_TF_spliced
	167	MAPK8	396.721	0.0932722	0.00230123	corr_TF_spliced
	168	PRODH	416.01	0.0946261	0.00192657	corr_TF_spliced
	169	ASCC3	427.013	0.0891191	0.00282895	corr_TF_spliced
	170	DKK1	435.543	0.0837988	0.00237307	corr_TF_spliced
	171	CCNK	440.546	0.0894323	0.00171921	corr_TF_spliced
	172	AIFM2	444.666	0.0812003	0.00234578	corr_TF_spliced
	173	VDR	444.709	0.0901944	0.0018118	corr_TF_spliced
	174	FAS	446.939	0.0920571	0.00231556	corr_TF_spliced
	175	CX3CL1	466.371	0.0851249	0.00190521	corr_TF_spliced
	176	OGG1	480.946	0.0887096	0.00214198	corr_TF_spliced
	177	TP53TG1	481.695	0.0923971	0.00196322	corr_TF_spliced
	178	FANCC	507.446	0.0893211	0.00177858	corr_TF_spliced
	179	MKI67	514.575	0.0888623	0.00178596	corr_TF_spliced
	180	RRM2B	516.467	0.088909	0.00231937	corr_TF_spliced
	181	CASP6	519.458	0.0880666	0.00194775	corr_TF_spliced
	182	POLD1	558.266	0.0900942	0.00168137	corr_TF_spliced
	183	CHMP4C	560.282	0.0919332	0.00169387	corr_TF_spliced
	184	PCNA	564.328	0.0845161	0.00202763	corr_TF_spliced
	185	FDXR	576.692	0.0850656	0.00175016	corr_TF_spliced
	186	CCNA2	578.792	0.0834817	0.00216353	corr_TF_spliced
	187	LIG1	590.654	0.0893923	0.00237638	corr_TF_spliced
	188	RAD51	597.595	0.0900001	0.00190252	corr_TF_spliced
	189	PTPN13	604.131	0.0834792	0.00232153	corr_TF_spliced
	190	RPS27L	617.391	0.0893883	0.00148959	corr_TF_spliced
	191	TRIM22	625.472	0.0864494	0.00140977	corr_TF_spliced
	192	HTT	633.504	0.0844328	0.00154674	corr_TF_spliced
	193	SERPINE1	644.481	0.0835221	0.00191521	corr_TF_spliced
	194	CCNA1	652.366	0.0877069	0.00172368	corr_TF_spliced
	195	CAV1	655.357	0.0864174	0.00192707	corr_TF_spliced
	196	BAX	677.088	0.089216	0.00223685	corr_TF_spliced
	197	IGFBP3	694.853	0.0834765	0.00143049	corr_TF_spliced
	198	NDRG1	714.33	0.0842273	0.00143389	corr_TF_spliced
	199	ABCC1	731.44	0.0870122	0.0020095	corr_TF_spliced
	200	SIVA1	780.06	0.090114	0.00166928	corr_TF_spliced
	201	GSTP1	788.556	0.0884642	0.0019193	corr_TF_spliced
	202	TSC2	795.539	0.0883656	0.00125522	corr_TF_spliced
	203	HIPK2	826.304	0.0894098	0.00268183	corr_TF_spliced
	204	HNRNPUL1	828.276	0.0889527	0.00122276	corr_TF_spliced
	205	SYK	875.648	0.0827922	0.00150542	corr_TF_spliced
	206	LITAF	875.758	0.0885282	0.00116016	corr_TF_spliced
	207	BAI1	954.171	0.0867073	0.00124943	corr_TF_spliced
	208	BNIP3L	956.04	0.0865419	0.00169573	corr_TF_spliced
	209	PYCARD	989.987	0.0845603	0.00118524	corr_TF_spliced
	210	BID	1005.63	0.0890479	0.00157137	corr_TF_spliced
	211	RRM1	1014.86	0.0846651	0.00130553	corr_TF_spliced
	212	DDB1	1162.19	0.0854085	0.00116862	corr_TF_spliced
	213	STEAP3	1182.06	0.0858474	0.00124706	corr_TF_spliced
	214	CD82	1322.03	0.0901064	0.00205449	corr_TF_spliced
	215	ANTXR1	1350.8	0.0899331	0.000982144	corr_TF_spliced
	216	EI24	1454.05	0.0921574	0.00282242	corr_TF_spliced
	217	UBE2L3	1466.97	0.0922888	0.00121669	corr_TF_spliced
	218	CTSD	1595.97	0.0889857	0.00145054	corr_TF_spliced
	219	TGFB1	1644.24	0.090928	0.00106782	corr_TF_spliced
	220	COL18A1	1759.68	0.0899261	0.00136179	corr_TF_spliced
	221	GPNMB	2049.17	0.0879796	0.0010987	corr_TF_spliced
	222	EEF1A1	2261.84	0.090072	0.000955481	corr_TF_spliced

## Sheet: Fig.1C
Fig.1C correlation of estimated TF activity with TF dynamics for different cells
		corr	index
	1	0.934687	unspliced TFA
	2	0.935444	unspliced TFA
	3	0.938723	unspliced TFA
	4	0.940517	unspliced TFA
	5	0.93437	unspliced TFA
	6	0.939571	unspliced TFA
	7	0.936696	unspliced TFA
	8	0.938376	unspliced TFA
	9	0.936375	unspliced TFA
	10	0.9392	unspliced TFA
	11	0.936381	unspliced TFA
	12	0.929362	unspliced TFA
	13	0.939106	unspliced TFA
	14	0.934535	unspliced TFA
	15	0.938194	unspliced TFA
	16	0.936885	unspliced TFA
	17	0.936724	unspliced TFA
	18	0.939122	unspliced TFA
	19	0.936052	unspliced TFA
	20	0.932207	unspliced TFA
	21	0.941383	unspliced TFA
	22	0.936164	unspliced TFA
	23	0.930355	unspliced TFA
	24	0.935684	unspliced TFA
	25	0.939363	unspliced TFA
	26	0.933712	unspliced TFA
	27	0.93969	unspliced TFA
	28	0.93739	unspliced TFA
	29	0.939248	unspliced TFA
	30	0.937256	unspliced TFA
	31	0.93144	unspliced TFA
	32	0.939199	unspliced TFA
	33	0.939581	unspliced TFA
	34	0.941337	unspliced TFA
	35	0.939479	unspliced TFA
	36	0.938388	unspliced TFA
	37	0.939276	unspliced TFA
	38	0.932713	unspliced TFA
	39	0.938234	unspliced TFA
	40	0.937019	unspliced TFA
	41	0.939266	unspliced TFA
	42	0.934148	unspliced TFA
	43	0.935943	unspliced TFA
	44	0.937001	unspliced TFA
	45	0.936341	unspliced TFA
	46	0.936541	unspliced TFA
	47	0.933371	unspliced TFA
	48	0.939536	unspliced TFA
	49	0.93429	unspliced TFA
	50	0.939223	unspliced TFA
	51	0.937103	unspliced TFA
	52	0.938416	unspliced TFA
	53	0.93727	unspliced TFA
	54	0.933712	unspliced TFA
	55	0.93848	unspliced TFA
	56	0.937941	unspliced TFA
	57	0.936619	unspliced TFA
	58	0.938462	unspliced TFA
	59	0.938252	unspliced TFA
	60	0.933126	unspliced TFA
	61	0.939608	unspliced TFA
	62	0.939314	unspliced TFA
	63	0.938485	unspliced TFA
	64	0.947168	unspliced TFA
	65	0.938215	unspliced TFA
	66	0.935326	unspliced TFA
	67	0.934175	unspliced TFA
	68	0.935873	unspliced TFA
	69	0.936752	unspliced TFA
	70	0.937664	unspliced TFA
	71	0.938372	unspliced TFA
	72	0.939532	unspliced TFA
	73	0.934256	unspliced TFA
	74	0.933924	unspliced TFA
	75	0.939212	unspliced TFA
	76	0.935161	unspliced TFA
	77	0.940382	unspliced TFA
	78	0.940478	unspliced TFA
	79	0.937358	unspliced TFA
	80	0.942513	unspliced TFA
	81	0.938123	unspliced TFA
	82	0.938919	unspliced TFA
	83	0.93849	unspliced TFA
	84	0.936998	unspliced TFA
	85	0.936836	unspliced TFA
	86	0.933196	unspliced TFA
	87	0.942663	unspliced TFA
	88	0.93792	unspliced TFA
	89	0.938483	unspliced TFA
	90	0.935578	unspliced TFA
	91	0.935183	unspliced TFA
	92	0.941889	unspliced TFA
	93	0.935759	unspliced TFA
	94	0.932706	unspliced TFA
	95	0.930921	unspliced TFA
	96	0.934329	unspliced TFA
	97	0.94131	unspliced TFA
	98	0.930659	unspliced TFA
	99	0.936872	unspliced TFA
	100	0.936128	unspliced TFA
	101	0.0958878	spliced TFA
	102	0.101607	spliced TFA
	103	0.0981443	spliced TFA
	104	0.0967547	spliced TFA
	105	0.0969933	spliced TFA
	106	0.0996881	spliced TFA
	107	0.0986048	spliced TFA
	108	0.0974486	spliced TFA
	109	0.0959172	spliced TFA
	110	0.0997437	spliced TFA
	111	0.0962169	spliced TFA
	112	0.0946146	spliced TFA
	113	0.0971398	spliced TFA
	114	0.0949895	spliced TFA
	115	0.0942372	spliced TFA
	116	0.0972882	spliced TFA
	117	0.100595	spliced TFA
	118	0.0956515	spliced TFA
	119	0.0965775	spliced TFA
	120	0.0972354	spliced TFA
	121	0.0991889	spliced TFA
	122	0.100815	spliced TFA
	123	0.100369	spliced TFA
	124	0.094495	spliced TFA
	125	0.101746	spliced TFA
	126	0.0970768	spliced TFA
	127	0.0957298	spliced TFA
	128	0.0978347	spliced TFA
	129	0.106168	spliced TFA
	130	0.0958646	spliced TFA
	131	0.0973387	spliced TFA
	132	0.0994582	spliced TFA
	133	0.0984819	spliced TFA
	134	0.100763	spliced TFA
	135	0.0958875	spliced TFA
	136	0.0948484	spliced TFA
	137	0.0931199	spliced TFA
	138	0.0993901	spliced TFA
	139	0.0943341	spliced TFA
	140	0.100539	spliced TFA
	141	0.0956168	spliced TFA
	142	0.0966386	spliced TFA
	143	0.0958147	spliced TFA
	144	0.0973265	spliced TFA
	145	0.0947166	spliced TFA
	146	0.099476	spliced TFA
	147	0.095629	spliced TFA
	148	0.0935578	spliced TFA
	149	0.0984454	spliced TFA
	150	0.0958552	spliced TFA
	151	0.095745	spliced TFA
	152	0.0967535	spliced TFA
	153	0.0969488	spliced TFA
	154	0.095878	spliced TFA
	155	0.097505	spliced TFA
	156	0.0963063	spliced TFA
	157	0.0963443	spliced TFA
	158	0.0987683	spliced TFA
	159	0.0993844	spliced TFA
	160	0.0960544	spliced TFA
	161	0.0980607	spliced TFA
	162	0.0975856	spliced TFA
	163	0.095112	spliced TFA
	164	0.101577	spliced TFA
	165	0.10059	spliced TFA
	166	0.0946645	spliced TFA
	167	0.0953487	spliced TFA
	168	0.0976093	spliced TFA
	169	0.0937286	spliced TFA
	170	0.101114	spliced TFA
	171	0.0939891	spliced TFA
	172	0.0943266	spliced TFA
	173	0.098502	spliced TFA
	174	0.0955673	spliced TFA
	175	0.0995293	spliced TFA
	176	0.0975508	spliced TFA
	177	0.101289	spliced TFA
	178	0.0926608	spliced TFA
	179	0.0970762	spliced TFA
	180	0.0998832	spliced TFA
	181	0.0964982	spliced TFA
	182	0.0948383	spliced TFA
	183	0.10056	spliced TFA
	184	0.100419	spliced TFA
	185	0.100992	spliced TFA
	186	0.0984879	spliced TFA
	187	0.100493	spliced TFA
	188	0.100693	spliced TFA
	189	0.0980193	spliced TFA
	190	0.0984879	spliced TFA
	191	0.0981684	spliced TFA
	192	0.0968789	spliced TFA
	193	0.0964031	spliced TFA
	194	0.0941803	spliced TFA
	195	0.0994362	spliced TFA
	196	0.0978581	spliced TFA
	197	0.0999156	spliced TFA
	198	0.0987575	spliced TFA
	199	0.0954802	spliced TFA
	200	0.0973061	spliced TFA

## Sheet: Fig.2B
Fig.2B dynamcis of unclear signal, intronTFA, exonTFA, totalTFA and TF expression
	time	nuclear.mean	nuclear.sd	intron.mean	intron.sd	exon.mean	exon.sd	exp.mean	exp.sd	total.mean	total.sd
	0	0.0801047	0.126815	2.88581	0.88598	7.18741	0.309215	4.81494	1.83015	7.26446	0.292344
	75	0.343265	0.234895	3.73333	1.05232	7.99105	0.503213	5.20209	1.58932	8.07796	0.490941
	150	0.213155	0.184518	3.06425	0.884956	8.01139	0.56889	5.2623	1.73377	8.06145	0.558506
	300	0.249051	0.187502	2.88841	0.841658	8.2355	0.520915	4.95025	1.95424	8.27282	0.512005

## Sheet: Fig.2E
Fig.2E correlation between estimated TFA/TF expression and p53 ChIP signals
	cor	sample	data.type
	0.655666	rep1	TFA.intron
	0.483033	rep1	TFA.exon
	0.577647	rep1	TFexpression
	0.712062	rep2	TFA.intron
	0.180726	rep2	TFA.exon
	0.287492	rep2	TFexpression
	0.860449	mean	TFA.intron
	0.515794	mean	TFA.exon
	0.632454	mean	TFexpression

## Sheet: Fig.3B
Fig.3B TFA dynamics for 13 class 1 TFs
		Intron_00	Intron_02	Intron_04	Intron_06	Intron_08	Intron_10	Intron_12	Intron_14	Intron_16	Intron_18	Intron_20	Intron_22	Exon_00	Exon_02	Exon_04	Exon_06	Exon_08	Exon_10	Exon_12	Exon_14	Exon_16	Exon_18	Exon_20	Exon_22	TF
	Ahr	-0.832033	-1.33287	-1.05272	1.24284	1.71386	1.26762	0.384918	-0.0522073	0.152261	-0.01932	-0.541481	-0.930855	-0.748016	-1.18778	-0.713308	0.0792991	0.877319	0.940816	0.879337	0.417798	1.41605	0.419337	-1.86	-0.520855	Ahr
	Arntl	-1.14667	-0.577342	-0.103787	1.60233	1.68974	1.23226	0.30839	-0.139916	-0.339617	-0.690529	-0.847721	-0.987131	-1.40658	-0.995119	-0.744989	0.450569	1.55343	1.4672	1.13564	0.489556	-0.229671	-0.278152	-0.655825	-0.786057	Arntl
	Cdx2	-0.643102	-1.54466	-1.45493	0.602659	1.47371	1.38806	0.5611	0.0100076	0.641675	0.182205	-0.36157	-0.855151	-1.02743	-1.39971	-0.909465	0.289934	1.08798	0.934849	1.05417	0.466428	1.24357	-0.45696	-1.38624	0.10288	Cdx2
	Esr2	-1.13019	-0.669818	-1.12359	0.0423354	1.2008	1.10773	0.924577	0.463501	1.29106	-0.578742	-0.0213902	-1.50627	-0.977915	-0.42077	-0.870526	-1.58107	-0.177339	-0.223066	0.294246	1.51719	2.01915	0.182103	0.140815	0.0971814	Esr2
	Fli1	-0.362174	0.398906	1.74387	-0.131304	-0.66242	-1.36777	-1.48369	-0.670719	-0.252859	0.9522	0.786455	1.04951	0.210688	0.829142	0.437925	0.0109072	-0.380909	-1.92792	-1.08934	-0.993674	-0.355743	0.676954	1.04391	1.53806	Fli1
	Fosl1	1.18246	1.04539	-0.393142	0.565625	-0.463154	-1.5973	-0.848043	-0.700522	-0.6542	0.565385	1.7599	-0.462393	0.296228	0.702176	1.17362	-0.318733	0.553186	-0.795039	-1.32524	-1.41033	-1.34546	0.3285	0.918031	1.22306	Fosl1
	Nfic	-0.621102	-1.28603	-1.14306	-1.00364	1.40864	0.116949	0.619245	1.19774	1.43527	-0.519131	0.38747	-0.592346	-0.381069	-1.21809	-1.04856	-1.25137	0.30518	1.60786	1.89829	0.166772	0.522684	-0.220557	-0.218231	-0.162903	Nfic
	Nfya	0.617646	-0.157556	-0.61803	-0.816976	-0.881274	-1.55982	-0.688131	-0.177141	1.04918	0.842501	1.9577	0.431897	0.722016	0.710072	-0.245526	-1.39547	-0.921005	-1.41644	-0.908336	0.31134	0.339339	0.44815	1.91931	0.436547	Nfya
	Nr2f2	0.842654	-0.446275	-0.0917327	-1.373	-1.70923	-0.551806	-0.54188	0.363519	1.13004	0.504875	1.73009	0.142746	0.978896	0.860186	0.798139	-1.60512	-1.11256	-0.799243	-0.903986	-0.481645	0.357298	-0.0493122	1.726	0.231344	Nr2f2
	Runx1	-1.2565	-1.40503	-1.30561	-0.588348	-0.0721727	0.174234	0.330615	1.07154	1.18444	0.990494	1.25528	-0.37894	-0.430414	-0.9513	-0.946969	-1.38547	-0.652928	-0.695629	-0.244894	0.901334	0.822873	1.13259	1.64242	0.808376	Runx1
	Sox9	0.641481	0.705559	0.813831	0.756573	-1.26691	-0.899929	-1.57965	-0.989237	-0.0407478	-0.377974	1.51884	0.718168	0.2866	0.974177	1.00271	1.34012	0.0728846	-0.789255	-1.37783	-1.27124	-1.18792	-0.555002	0.45787	1.04688	Sox9
	Srf	1.05837	0.234263	0.296077	-1.12438	-1.02171	-1.48547	-0.803012	-0.582968	0.115705	0.711093	1.70941	0.89261	0.683784	0.616069	0.202136	-1.27058	-0.998378	-1.30556	-0.875972	-0.425028	0.159686	0.38931	1.99639	0.828149	Srf
	Trp63	-0.888044	-0.814661	-0.0208213	2.25201	0.725323	1.31573	0.297583	-0.548345	-0.014149	-0.622847	-0.956884	-0.724897	-1.34529	-0.570534	-0.637494	0.910533	1.74519	1.43487	0.821108	0.199775	-0.763157	-0.281429	-0.798512	-0.715063	Trp63

## Sheet: Fig.3C
Fig.3C Phase differences between exon-based TFA and intron-based TFA for class 1 TFs
	CycID	meta2d_phase_Intron	meta2d_phase_Exon	n_targets	Exon_minus_Intron_phase
	Runx1	15.21	18.9656	16	3.75561
	Esr2	11.2641	14.8826	11	3.6185
	Ahr	9.88586	13.0873	11	3.20145
	Nr2f2	19.5983	22.037	7	2.43869
	Sox9	0.156379	2.32479	7	2.16841
	Fosl1	23.8436	1.81272	6	1.96914
	Arntl	9.21022	10.8001	9	1.58984
	Nfya	20.6501	21.3331	11	0.682929
	Cdx2	10.5998	11.0854	10	0.485688
	Trp63	9.11335	9.39069	11	0.277343
	Srf	22.1109	22.1315	8	0.0205957
	Fli1	0.991517	23.9061	8	-1.08543
	Nfic	13.9431	12.4894	17	-1.45369

## Sheet: Fig.4B
Fig.4B dynamics of TFA from t=0 to t =60min
		average_TFA_J0-_IntronCPM	average_TFA_J3-_IntronCPM	average_TFA_J6-_IntronCPM	average_TFA_J9-_IntronCPM	average_TFA_J12-_IntronCPM	average_TFA_J15-_IntronCPM	average_TFA_J30-_IntronCPM	average_TFA_J45-_IntronCPM	average_TFA_J60-_IntronCPM																																				average_TFA_J45-_IntronCPM	cellnum_J45-_IntronCPM	average_TFA_J45-_totalCPM	cellnum_J45-_totalCPM
	NFATC2	3.65966	3.41473	3.48283	3.4574	3.46608	2.75182	3.25099	3.80183	3.56008																																				1.84147	2	22.1591	2
	YY1	10.8385	10.3762	10.6401	10.7205	10.6985	10.4613	10.5252	11.071	10.5769																																				6.10974	2	77.2487	2
	HNF4A	2.60988	2.52977	2.59852	2.47327	2.5639	2.27002	2.40761	2.53524	2.89822																																				3.53379	2	44.0164	2
	RARA	2.86026	2.8889	2.88995	2.75783	2.59078	2.47207	2.81363	2.82337	3.03491																																				8.25189	2	192.012	2
	IRF9	2.78762	2.908	3.07863	2.96754	2.77847	2.83642	2.88645	2.91095	3.00582																																				12.8444	2	160.484	2
	GATA2	7.57913	7.34853	7.65562	7.45186	7.39252	7.27074	6.47336	7.23614	8.58208																																				5.3981	2	96.0221	2
	GATA3	5.34388	5.47138	5.47685	5.40747	5.25742	5.25288	5.20978	5.34768	5.62127																																				2.4514	2	30.9361	2
	NFE2L2	9.96612	9.29117	9.63611	10.0263	9.75964	9.58622	10.6725	10.6611	9.76468																																				7.34455	2	79.5261	2
	NFKB2	17.1134	17.5256	18.1487	19.0593	19.0687	23.6502	21.8824	23.5042	22.7423																																				5.67121	2	44.7171	2
	BACH1	11.9004	11.7894	12.2332	12.3122	12.1576	12.8135	12.4616	12.8444	12.3011																																				12.5225	2	82.296	2
	WT1	5.22424	5.00877	5.18602	5.37936	5.33635	5.55876	5.39808	5.36807	5.42889																																				11.8138	2	164.518	2
	PAX6	0.983732	1.01252	0.996272	1.07603	0.989384	1.003	1.27777	1.2499	1.17695																																				9.15414	2	127.73	2
	ETS2	6.41291	6.54587	6.46977	6.46786	6.55187	6.64507	6.85702	7.34141	6.79736																																				6.23799	2	52.2176	2
	SRF	1.69267	1.28052	1.52229	2.13111	2.18305	3.03121	4.81371	6.76852	4.05138																																				8.91733	2	192.572	2
	FOXA2	0.286423	0.331168	0.307213	0.315773	0.355449	0.343978	0.392934	0.433339	0.422843																																				5.01648	2	19.0614	2
	E2F2	8.72966	8.69459	8.97202	9.16774	9.23456	9.76778	10.9007	11.8138	10.9161																																				2.88059	2	76.9245	2
	MYC	9.99566	9.72499	10.014	10.1732	10.1797	10.3609	10.5993	11.0327	10.9138																																				4.9288	2	45.196	2
	IRF1	4.89866	4.94765	4.98259	4.99181	4.88837	5.0058	5.39276	5.58265	5.47995																																				6.70688	2	183.796	2
	E2F3	6.60299	6.4557	6.70581	6.72547	6.91435	7.02558	8.20203	9.15414	8.68115																																				8.57346	2	101.916	2
	MYCN	11.2855	11.0075	11.5427	11.4465	11.4896	11.7657	14.3045	14.8849	14.2869																																				7.34141	2	127.844	2
	TFAP2A	3.66774	3.66785	3.62139	3.67576	3.56987	3.65125	3.91482	3.93566	3.88852																																				2.30293	2	73.186	2
	TP53	8.03819	8.05434	8.12963	8.04644	8.07411	8.07039	8.27345	8.40255	8.30051																																				2.48997	2	63.4174	2
	FOXM1	5.28085	5.41085	5.29365	5.20455	5.24673	5.01456	5.81704	6.1059	5.63991																																				8.07084	2	39.5844	2
	STAT3	7.07444	7.10143	7.07456	7.09415	7.00912	6.84594	7.12911	7.36541	7.2369																																				6.09534	2	17.6099	2
	ATF6	4.80544	4.55867	4.94804	5.11648	5.21406	5.51363	6.76926	8.25189	8.13929																																				0.433339	2	1.67209	2
	CTCF	5.10354	5.00356	5.03093	5.04729	5.03636	5.23711	5.38551	5.67121	5.79605																																				6.1059	2	86.2372	2
	ATF4	1.2004	1.14803	1.22442	1.35523	1.36787	1.38887	2.98442	3.53379	4.05644																																				3.26606	2	28.6937	2
	CREB1	5.81044	5.78898	5.84126	5.88795	5.89959	6.10021	7.05722	7.34455	7.75318																																				8.03666	2	39.9268	2
	ELK1	4.28528	4.09198	4.14551	4.10459	4.06688	4.55366	7.55843	8.91733	10.2957																																				7.23614	2	82.7728	2
	EGR1	5.4657	5.42915	5.50595	5.41567	5.54134	5.49441	5.99019	6.23799	6.58054																																				5.34768	2	26.3838	2
	FOS	3.31883	3.30554	3.3894	3.35706	3.28758	3.32064	6.66091	8.07084	10.083																																				8.19319	2	184.251	2
	ESR1	4.607	4.5129	4.64586	4.59332	4.59894	4.59588	4.73969	4.9288	4.95178																																				0.187019	2	1.17652	2
	FOXO3	7.05112	6.8645	7.16609	7.13976	7.10044	7.13906	7.61611	8.03666	8.17249																																				2.53524	2	15.662	2
	REL	1.02267	1.0589	1.08027	0.978224	0.917955	0.899195	1.21574	2.33521	3.30293																																				5.63506	2	134.453	2
	NFKB1	7.67287	7.54092	7.64229	7.67534	7.62597	7.7435	8.11174	8.90761	9.84949																																				5.58265	2	24.2969	2
	RUNX1	10.6368	10.2821	10.1611	10.5986	10.3722	10.2648	11.4031	12.0962	14.0581																																				2.91095	2	66.137	2
	ARNTL	1.17068	1.11831	1.16882	1.16729	1.15529	1.06048	1.61494	1.84147	2.77664																																				5.7165	2	47.0601	2
	SREBF1	28.2635	27.87	28.3919	27.9859	27.6697	27.1072	35.1784	41.3933	55.898																																				8.53228	2	46.8157	2
	ETS1	7.70663	7.84437	7.93957	7.88381	7.7926	7.72059	8.08527	8.57346	8.95479																																				8.58493	2	44.3775	2
	RELB	2.52771	2.64431	2.66861	2.63562	2.31136	2.67023	2.86497	4.18497	4.39377																																				9.076	2	73.3446	2
	RELA	4.20615	4.12119	4.23849	4.3667	4.28446	4.35414	5.27372	6.41966	7.77239																																				11.0327	2	201.756	2
	SREBF2	29.7384	29.7834	29.8177	29.4663	28.9558	29.5521	40.2136	44.9699	55.5791																																				14.8849	2	225.212	2
	E2F1	11.5242	11.3407	11.5905	11.5307	11.3991	11.3589	12.0641	12.5225	12.8409																																				3.80183	2	34.9646	2
	SP1	5.62698	5.5417	5.63582	5.61335	5.62574	5.5675	5.85483	6.16271	6.41011																																				10.6611	2	84.6251	2
	JUN	5.45423	5.29459	5.36004	5.43385	5.49412	5.43734	5.50105	5.7165	5.85634																																				5.54683	2	83.1969	2
	NR5A1	0.0811368	0.111306	0.0759516	0.112456	0.0873594	0.101695	0.12517	0.144911	0.180614																																				8.90761	2	38.5987	2
	ETV4	1.9486	2.00205	1.94176	1.97752	1.88726	2.02676	2.24578	2.30293	2.61316																																				23.5042	2	355.816	2
	USF1	21.3743	21.159	21.3428	21.2702	21.4569	21.68	22.0623	22.4485	23.3067																																				14.9523	2	518.999	2
	ERG	2.57402	2.62051	2.51778	2.62021	2.61555	2.39607	2.50535	2.88059	3.51499																																				0.939457	2	2.00318	2
	NFYA	13.1278	11.7096	12.5334	13.2027	12.9552	12.1177	12.1016	14.9523	19.2264																																				0.144911	2	3.0418	2
	CEBPA	4.96163	4.93148	5.00782	4.95401	5.00785	4.68025	4.99393	5.3981	5.76255																																				1.2499	2	14.7627	2
	EPAS1	4.84734	4.7144	4.97479	4.86205	4.83641	4.65417	5.05493	5.01648	5.56937																																				5.61451	2	26.1137	2
	PPARA	21.5939	22.1906	21.6849	21.3395	21.2975	20.7739	22.542	24.7837	29.6177																																				24.7837	2	74.2392	2
	SP3	1.76259	1.82924	1.84588	1.7857	1.76007	1.68777	1.78309	2.31367	3.23484																																				2.82337	2	52.0107	2
	SMAD3	0.640405	0.640497	0.62857	0.558332	0.554424	0.489509	0.734539	0.726214	0.870741																																				2.33521	2	20.0797	2
	SMAD4	13.2288	12.9538	12.7419	12.5285	13.0281	12.8314	13.2564	13.4005	13.5474																																				6.41966	2	50.0201	2
	FLI1	2.8317	2.8819	2.80979	2.6585	2.76613	2.45637	2.5373	2.48997	2.67598																																				4.18497	2	35.4764	2
	STAT2	6.1781	6.3193	6.33342	6.20759	6.19141	5.89134	5.69687	5.87006	6.1209																																				12.0962	2	45.7873	2
	ESR2	7.06215	7.38249	7.59337	6.95876	7.16133	7.03893	6.8191	6.70688	6.98272																																				24.0585	2	144.651	2
	HIF1A	8.85871	8.92636	9.05941	8.8638	8.63181	8.12893	7.8938	8.19319	8.35065																																				0.726214	2	17.9926	2
	HSF1	6.92923	6.51013	6.78446	6.0824	6.27869	5.58964	5.46214	5.63506	5.63712																																				13.4005	2	38.7158	2
	NFIC	5.98265	5.9444	6.07461	5.76521	5.70578	5.66707	5.37982	5.54683	5.53669																																				6.16271	2	85.9985	2
	VDR	2.81443	3.09797	2.81491	2.66751	2.6324	2.48961	2.27723	2.42409	2.46756																																				2.31367	2	45.7623	2
	STAT5A	15.6488	15.4381	15.3311	15.5628	15.4455	14.6808	15.1029	15.1477	13.9954																																				41.3933	2	259.93	2
	FOSL2	7.8672	7.72251	7.73386	7.34126	7.59212	6.43531	6.22323	6.09534	6.09752																																				44.9699	2	228.532	2
	KLF4	11.0086	11.1897	11.4461	10.2931	10.5819	9.22439	8.33676	8.53228	8.04918																																				6.76852	2	720.652	2
	RUNX3	24.8705	26.4899	27.715	26.3037	26.0679	24.3425	22.9266	24.0585	21.7701																																				6.40504	2	36.9193	2
	TCF3	16.5533	16.4667	16.7647	16.5001	16.4855	15.2029	14.8372	15.0763	14.2204																																				5.87006	2	57.745	2
	FOXO1	3.69012	3.66691	3.71738	3.68745	3.65147	3.47467	3.25889	3.26606	2.81931																																				7.36541	2	46.2635	2
	POU2F1	6.19518	5.96378	6.15643	6.00895	5.9056	5.80634	5.73453	5.61451	4.99545																																				15.1477	2	51.7922	2
	TCF7L2	18.5665	19.7142	20.4094	19.7119	19.2655	19.2209	17.2902	17.8242	15.5334																																				2.7065	2	108.09	2
	LEF1	10.9185	11.3388	11.6005	10.9461	10.7533	10.4995	9.3374	8.58493	7.73305																																				12.1586	2	106.404	2
	MYB	10.1552	10.4553	10.5914	10.4921	10.328	10.5159	9.48282	9.076	8.7173																																				15.0763	2	156.845	2
	ATF2	6.26103	6.51798	6.4754	6.07048	6.16719	6.02318	5.69207	6.10974	6.48946																																				17.8242	2	108.559	2
	TFAP2C	2.33747	2.3222	2.16722	1.95265	2.09468	2.13737	1.9833	2.0101	2.17823																																				3.93566	2	40.3354	2
	STAT6	2.71656	2.7605	2.58237	2.71622	2.81849	2.39607	2.59366	2.7065	2.6387																																				2.0101	2	11.8699	2
	NR3C1	1.02928	0.917999	0.89572	1.07183	0.987318	0.947723	0.787116	0.939457	0.950557																																				8.40255	2	119.947	2
	STAT1	6.41083	6.40568	6.50942	6.43158	6.36561	6.20752	6.24196	6.40504	6.30717																																				22.4485	2	104.868	2
	TAL1	11.9873	12.2339	12.5261	12.2305	12.3097	12.7573	11.9275	12.1586	11.7864																																				2.42409	2	17.8447	2
	CEBPB	2.42903	2.328	2.29124	2.43558	2.47424	2.28073	2.40187	2.4514	2.20269																																				5.36807	2	57.8281	2
	HNF1A	0.0859266	0.148141	0.101322	0.188653	0.299602	0.223826	0.198142	0.187019	0.0996136																																				11.071	2	110.4	2
[truncated: 6 more columns]
